# Supplementary material for: Açaí (Euterpe oleracea Mart.) in Health and Disease: A Critical Review
Source: Nutrients. 2023 Feb 16;15(4):989. doi: 10.3390/nu15040989 (PMC9965320; doi:10.3390/nu15040989)
Supplement: Supplementary file 1 [file nutrients-15-00989-s001.zip]

Archive with 1 entries (1 files):
- nutrients-2219285-supplementary.pdf
